# Supplementary material for: Reduction in Five Harmful Substances in Fried Potato Chips by Pre-Soaking Treatment with Different Tea Extracts
Source: Foods. 2023 Jan 9;12(2):321. doi: 10.3390/foods12020321 (PMC9858103; doi:10.3390/foods12020321)
Supplement: Supplementary file 1 [file foods-12-00321-s001.zip]

Archive with 1 entries (1 files):
- foods-2095775-supplementary.pdf
